# Supplementary material for: Interventions for School-Aged Children with Auditory Processing Disorder: A Scoping Review
Source: Healthcare (Basel). 2024 Jun 7;12(12):1161. doi: 10.3390/healthcare12121161 (PMC11203214; doi:10.3390/healthcare12121161)
Supplement: Supplementary file 1 [file healthcare-12-01161-s001.zip]

Archive with 1 entries (1 files):
- healthcare-2986605-supplementary.pdf
